# Supplementary material for: Head and Neck Cancer Patients’ Survival According to HPV Status, miRNA Profiling, and Tumour Features—A Cohort Study
Source: Int J Mol Sci. 2023 Feb 7;24(4):3344. doi: 10.3390/ijms24043344 (PMC9959828; doi:10.3390/ijms24043344)
Supplement: Supplementary file 1 [file ijms-24-03344-s001.zip]

Archive with 5 entries (5 files):
- ijms-2148635-Supplementary methods - revised V2.pdf
- Supplementary figure 1 - resvised.pptx
- Supplementary figure 2.pptx
- Supplementary figure 3.pptx
- Supplementary tables FINAL.xlsx
