# Supplementary material for: Head and Neck Cancer Patients’ Survival According to HPV Status, miRNA Profiling, and Tumour Features—A Cohort Study
Source: Int J Mol Sci. 2023 Feb 7;24(4):3344. doi: 10.3390/ijms24043344 (PMC9959828; doi:10.3390/ijms24043344)
Supplement: Supplementary file 1 [file ijms-24-03344-s001.zip › Supplementary tables FINAL.xlsx]

## Sheet: Supplementary Table 1
Supplementary table 1. Patient data
ID	Study	Gender	Age group	Smoking/Drinking	Region	cT	cN	cN group	Clinical stage	Clinical stage group	pT	pN	pN group	Pathological stage	Pathological stage group	Gradus	LN yield	LN yield group	LN positive	LN positive group	LN ratio	Dia LN ratio group	Extranodal spread	Resection margin	Invasion	FU Status	FU Recidive	FU Distant metastasis	FU time	FU time DFS	FU survival OS	FU survival DSS	FU survival DFS	FU therapy	HPV	FC miR-9	FC miR-21	FC miR-29a	FC miR-100	FC miR-106b	FC miR-143	FC miR-145	FC miR-199b	RQ miR-9	RQ miR-21	RQ miR-29a	RQ miR-100	RQ miR-106b	RQ miR-143
KBD1	Previously collected	M	65+	SD	oral	3	2b	2	IVa	IV	3	2b	2	IVa	IV	2	11	11-20	6	5+	0.55	>0,05	0	Clean NS	no invasion	DOC	0	0	0	0	1	0	1	Surgery	Negative	0.2576	3.4961	2.1722	1.5025	1.8643	0.9696	0.7904	1.3055	0.0835	0.4062	2.6377	0.1131	1.8561	1.081
KBD2	Previously collected	M	0-64	SD	oral	2	1	1	III	III	1	1	1	III	III	2	22	21+	1	1-2	0.05	<=0,05	0	Clean NS	no invasion	NED	0	0	82	82	0	0	0	Surgery+RT	Negative	0.091	2.263	1.3967	1.2374	0.9432	1.4522	0.8201	2.5293	0.0295	0.2629	1.696	0.0931	0.939	1.6191
KBD3	Previously collected	M	0-64	SD	oral	4a	0	0	IVa	IV	4a	0	0	IVa	IV	2	35	21+	0	0	0	<=0,05	NA	Clean	perineural	NED	0	0	51	51	0	0	0	Surgery+RT	Positive	4.95	1.8342	0.9027	1.5843	0.8628	2.0204	1.3279	2.6117	1.6046	0.2131	1.0962	0.1192	0.859	2.2525
KBD5	Previously collected	M	65+	SD	oral	2	0	0	II	I-II	2	0	0	II	I-II	1	14	11-20	0	0	0	<=0,05	NA	Clean NS	no invasion	DOC	0	0	73	73	1	0	1	Surgery	Negative	3.5092	1.6358	0.9213	0.8249	1.9983	0.6462	0.6771	1.0793	10.5067	0.166	1.0625	0.2358	1.5858	2.8111
KBD6	Previously collected	M	0-64	SD	oral	2	0	0	II	I-II	2	X	X	II	I-II	2	0	0	0	0		NA	NA	Close	angio + perineural	NED	0	1	81	81	0	0	0	Surgery+RT	Negative	0.7267	3.2841	0.6128	0.2633	2.2817	1.0778	0.4726	0.9282	0.2356	0.3816	0.7441	0.0198	2.2717	1.2017
KBD7	Previously collected	M	65+	SD	oral	3	0	0	III	III	3	0	0	III	III	1	10	1-10	0	0	0	<=0,05	NA	Clean NS	no invasion	DOC	0	0	2	2	1	0	1	Surgery	Negative	4.4104	3.2867	0.8702	0.8784	1.6062	0.8916	0.6859	1.1094	13.2052	0.3334	1.0036	0.2511	1.2746	3.8783
KBD8	Previously collected	F	65+	S	oral	3	0	0	III	III	2	0	0	II	I-II	1	6	1-10	0	0	0	<=0,05	NA	Clean NS	angio + perineural	DOD	1	0	6	6	1	1	1	Surgery	Negative	4.9408	3.1212	0.7603	1.1907	1.2162	0.5568	0.5014	0.4866	14.7931	0.3167	0.8769	0.3403	0.9652	2.4221
KBD10	Previously collected	M	0-64	SD	oral	2	0	0	II	I-II	2	X	X	II	I-II	2	0	0	0	0		NA	NA	Close	perineural	NED	0	0	80	80	0	0	0	Surgery	Negative	1.1769	1.3938	0.9436	1.2234	0.6596	1.5125	1.0269	2.1429	0.3815	0.1619	1.1458	0.0921	0.6567	1.6863
KBD11	Previously collected	F	0-64	S	oropharyngeal	3	1	1	III	III	3	2b	2	IVa	IV	1	21	21+	2	1-2	0.1	>0,05	0	Clean	perineural	NED	0	0	79	79	0	0	0	Surgery+RT	Negative	0.1306	4.3856	1.1673	0.9053	0.6248	1.2619	0.9099	1.8901	0.0423	0.5096	1.4174	0.0681	0.6221	1.4069
KBD12	Previously collected	F	65+	NSND	oral	4a	1	1	IVa	IV	4a	1	1	IVa	IV	3	4	1-10	1	1-2	0.25	>0,05	0	Close	angio + perineural	NED	0	1	79	8	0	0	1	Surgery	Negative	1.156	3.4767	0.9935	1.3176	2.1024	0.5203	0.2817	0.5519	3.4611	0.3527	1.1458	0.3766	1.6683	2.2633
KBD13	Previously collected	M	0-64	NSND	oral	3	2b	2	IVa	IV	4a	2b	2	IVa	IV	1	33	21+	3	3-4	0.09	>0,05	0	Clean NS	angio + perineural	DOD	0	1	12	12	1	1	1	Surgery+RT	Positive	0.1729	2.8828	1.1061	1.0237	0.5198	1.6825	0.9537	1.9968	0.0561	0.335	1.3431	0.0771	0.5175	1.8758
KBD14	Previously collected	M	0-64	NSND	oral	4a	1	1	IVa	IV	2	2a	2	IVa	IV	3	9	1-10	1	1-2	0.11	>0,05	1	Clean NS	angio + perineural	DOD	0	1	10	9	1	1	1	Surgery+RT	Negative	0.8646	4.1995	1.3308	4.3182	1.1917	1.9802	1.6985	2.7526	2.5888	0.4261	1.5348	1.2342	0.4945	8.6136
KBD15	Previously collected	M	65+	SD	oropharyngeal	4a	1	1	IVa	IV	4a	3b	3	IVb	IV	2	18	11-20	1	1-2	0.06	>0,05	1	Close	perineural	DOD	1	0	37	37	1	1	1	Surgery+RT	Positive	7.0265	3.113	0.4715	0.4211	0.8069	2.7798	0.5224	1.2674	2.2777	0.3617	0.5725	0.0317	0.8033	3.0991
KBD16	Previously collected	M	0-64	SD	oropharyngeal	4a	1	1	IVa	IV	2	2b	2	IVa	IV	2	36	21+	3	3-4	0.08	>0,05	0	Close	angio + perineural	AWD	1	1	78	32	0	0	1	Surgery	Negative	0.4588	2.2111	0.5314	0.8152	0.7501	1.0999	0.9067	2.5218	0.1487	0.2569	0.6453	0.0614	0.7468	1.2262
KBD17	Previously collected	F	0-64	NSND	oropharyngeal	1	1	1	III	III	1	0	0	I	I-II	3	27	21+	0	0	0	<=0,05	NA	Close	no invasion	NED	0	0	77	77	0	0	0	Surgery+RT	Positive	0.2741	3.65	1.2061	0.715	1.0624	0.5562	0.3929	0.6526	0.0888	0.4241	1.4645	0.0538	1.0577	0.6201
KBD18	Previously collected	M	0-64	SD	oral	2	1	1	III	III	2	1	1	III	III	1	25	21+	1	1-2	0.04	<=0,05	0	Clean	perineural	DOC	0	0	51	51	1	0	1	Surgery	Negative	0.0867	1.9242	1.5672	0.6306	0.6665	0.4403	0.2563	0.9607	0.0281	0.2236	1.903	0.0475	0.6636	0.4909
KBD19	Previously collected	M	0-64	SD	oropharyngeal	3	3	3	IVb	IV	3	3b	3	IVb	IV	2	21	21+	1	1-2	0.05	<=0,05	1	Clean	angio + perineural	DOC	0	0	7	7	1	0	1	Surgery+RT	Positive	1.9301	1.3718	1.1787	1.9232	1.1957	2.1386	1.9822	5.2343	0.6257	0.1594	1.4312	0.1448	1.1904	2.3843
KBD20	Previously collected	F	0-64	SD	oral	4a	1	1	IVa	IV	3	1	1	III	III	2	36	21+	1	1-2	0.03	<=0,05	0	Clean NS	angio + perineural	NED	0	0	77	77	0	0	0	Surgery+RT	Negative	0.8422	1.8954	0.696	1.994	2.2203	0.6819	0.8832	2.959	2.5217	0.1923	0.8027	0.5699	1.7619	2.2622
KBD21	Previously collected	M	65+	SD	oral	1	2	2	IVa	IV	1	2b	2	IVa	IV	3	20	11-20	2	1-2	0.1	>0,05	1	Clean	no invasion	NED	0	0	60	60	0	0	0	Surgery	Positive	4.2596	1.6524	1.0142	0.2816	0.9325	1.3118	0.2872	0.6586	1.3808	0.192	1.2315	0.0212	0.9284	1.4625
KBD22	Previously collected	M	65+	NSND	oral	4a	0	0	IVa	IV	4a	X	X	IVa	IV	2	1	1-10	0	0	0	<=0,05	NA	Clean NS	perineural	DOD	1	1	11	4	1	1	1	Surgery	Positive	4.177	7.4949	0.9053	1.4768	2.0917	1.063	0.6752	1.2089	12.5064	0.7604	1.0441	0.4221	1.6599	4.624
KBD23	Previously collected	M	65+	SD	oral	4a	2b	2	IVa	IV	4a	2b	2	IVa	IV	3	33	21+	6	5+	0.18	>0,05	0	Close	angio + perineural	DOC	0	0	2	2	1	0	1	Surgery	Positive	2.4045	3.3513	0.8986	1.0402	2.5517	0.7153	0.3506	1.0674	7.1994	0.34	1.0364	0.2973	2.0249	3.1114
KBD24	Previously collected	M	65+	NSND	oral	3	1	1	III	III	3	1	1	III	III	2	11	11-20	1	1-2	0.09	>0,05	0	Close	perineural	NED	0	0	73	73	0	0	0	Surgery	Negative	0.85	4.8254	0.6636	1.7665	1.2643	1.5147	0.9815	1.0313	2.5451	0.4896	0.7653	0.5049	1.0033	6.5889
KBD25	Previously collected	F	0-64	S	oropharyngeal	3	2	2	IVa	IV	3	2b	2	IVa	IV	2	22	21+	3	3-4	0.14	>0,05	0	Clean	perineural	NED	0	0	74	74	0	0	0	Surgery+RT	Negative	0.3649	1.4025	1.1093	2.8824	0.2784	2.0008	0.4944	1.0011	0.1183	0.163	1.347	0.217	0.2772	2.2307
KBD26	Previously collected	M	0-64	SD	oral	3	1	1	III	III	3	3b	3	Ivb	IV	2	3	1-10	3	3-4	1	>0,05	1	Clean	perineural	DOC	0	1	45	45	1	0	1	Surgery	Negative	0.9624	3.4856	0.8158	2.7058	0.9685	0.7549	1.0534	1.0852	2.8816	0.3536	0.9409	0.7734	0.7685	3.2837
KBD29	Previously collected	M	0-64	SD	oral	4a	2c	2	IVa	IV	4a	3b	3	IVb	IV	2	47	21+	7	5+	0.15	>0,05	1	Close	perineural	DOC	0	0	8	8	1	0	1	Surgery+RT	Negative	1.5012	5.4879	1.3489	1.7329	1.7814	0.6315	0.2329	0.5036	4.4946	0.5568	1.5557	0.4953	1.4137	2.7468
KBD30	Previously collected	M	65+	SD	oral	2	0	0	II	I-II	2	0	0	II	I-II	2	25	21+	0	0	0	<=0,05	NA	Clean NS	no invasion	DOC	0	0	68	68	1	0	1	Surgery	Negative	1.0746	2.0831	1.0178	1.728	1.4542	0.4393	0.4078	0.8471	3.2176	0.2113	1.1738	0.4939	1.154	1.9109
KBD31	Previously collected	M	0-64	SD	oral	2	0	0	II	I-II	2	0	0	II	I-II	2	26	21+	0	0	0	<=0,05	NA	Clean NS	no invasion	NED	1	0	61	5	0	0	1	Surgery+RT	Negative	1.4222	5.9821	1.2937	0.9985	1.8323	0.6143	0.3542	0.4607	4.2583	0.6069	1.492	0.2854	1.454	2.672
KBD32	Previously collected	M	0-64	SD	oral	4a	0	0	IVa	IV	4a	0	0	IVa	IV	1	23	21+	0	0	0	<=0,05	NA	Close	perineural	DOD	1	0	19	11	1	1	1	Surgery+RT	Negative	1.227	4.1734	0.9261	0.4741	2.4658	0.8779	0.5964	1.009	3.6737	0.4234	1.0681	0.1355	1.0232	2.9125
KBD33	Previously collected	M	65+	SD	oropharyngeal	3	2	2	IVa	IV	4a	2a	2	IVa	IV	3	18	11-20	1	1-2	0.06	>0,05	0	Clean	perineural	NED	0	0	20	20	0	0	0	Surgery+RT	Negative	1.9951	4.1838	0.714	0.8927	1.4357	0.588	0.9303	1.4744	5.9736	0.4245	0.8234	0.2551	1.1393	2.5579
KBD34	Previously collected	M	0-64	NSND	oral	4a	0	0	IVa	IV	4a	0	0	IVa	IV	1	21	21+	0	0	0	<=0,05	NA	Clean NS	no invasion	NED	0	0	73	73	0	0	0	Surgery+RT	Negative	0.5941	0.7077	0.1506	0.5898	2.9984	0.2023	0.1655	0.1424	1.7789	0.0718	0.1737	0.1686	2.3794	0.8799
KBD35	Previously collected	F	0-64	NSND	oral	4a	0	0	IVa	IV	4a	0	0	IVa	IV	1	27	21+	0	0	0	<=0,05	NA	Clean NS	no invasion	NED	0	0	70	70	0	0	0	Surgery+RT	Negative	0.9928	1.9894	1.8742	1.1817	1.0316	0.6335	0.8347	2.4916	2.9726	0.2018	2.1615	0.2184	0.8186	2.7555
KBD36	Previously collected	M	65+	NSND	oral	2	0	0	II	I-II	2	0	0	II	I-II	1	6	1-10	0	0	0	<=0,05	NA	Clean	no invasion	NED	0	0	71	71	0	0	0	Surgery	Negative	1.4265	4.05	0.5059	0.3191	1.3244	0.3901	0.3034	0.4205	4.2711	0.4109	0.5835	0.0912	1.051	1.6967
KBD37	Previously collected	M	65+	SD	oropharyngeal	1	1	1	III	III	2	2b	2	IVa	IV	2	36	21+	2	1-2	0.06	>0,05	0	Close	angio + perineural	DOD	1	0	13	8	1	1	1	Surgery	Negative	0.9262	2.4457	1.6749	1.4418	1.9977	0.8522	1.2069	2.2235	2.7732	0.2481	1.9317	0.4121	1.5853	3.707
KBD38	Previously collected	M	0-64	SD	oral	2	3	3	IVb	IV	2	2b	2	IVa	IV	1	24	21+	6	5+	0.25	>0,05	0	Close	perineural	NED	0	0	65	65	0	0	0	Surgery+RT	Negative	0.6746	2.5323	2.2209	0.6662	0.7346	0.9761	0.5625	1.7927	2.0198	0.2569	2.5614	0.1231	0.583	4.2458
KBD39	Previously collected	M	0-64	SD	oral	3	1	1	III	III	3	0	0	III	III	2	23	21+	0	0	0	<=0,05	NA	Clean	perineural	DOC	0	0	57	57	1	0	1	Surgery	Negative	1.8969	3.0647	1.9277	4.4516	0.976	1.8133	1.5431	2.6902	5.6796	0.3109	2.2232	1.2723	0.7745	7.8878
KBD40	Previously collected	M	0-64	SD	oral	2	1	1	III	III	2	2b	2	IVa	IV	2	39	21+	3	3-4	0.08	>0,05	0	Clean	perineural	DOC	0	0	24	24	1	0	1	Surgery+RT	Negative	1.5107	3.9421	1.1908	1.6073	1.0754	0.7348	0.4504	0.7679	4.5231	0.3999	1.3734	0.4594	0.8534	3.1965
KBD41	Previously collected	M	0-64	SD	oropharyngeal	2	0	0	II	I-II	1	0	0	I	I-II	2	10	1-10	0	0	0	<=0,05	NA	Close	no invasion	DOD	1	0	46	46	1	1	1	Surgery	Negative	0.7032	3.8944	0.7998	0.3294	1.4378	0.2557	0.3134	0.4294	2.1055	0.3951	0.9224	0.0942	1.1409	1.1125
KBD42	Previously collected	M	0-64	NSND	oral	2	0	0	II	I-II	4a	X	X	Iva	IV	1	0	0	0	0		NA	NA	Clean NS	no invasion	NED	0	0	62	62	0	0	0	Surgery	Negative	1.4574	5.7817	0.9817	1.3574	1.0731	1.1167	0.6598	1.0281	4.3636	0.5866	1.1322	0.388	0.8516	4.8576
KBD43	Previously collected	M	0-64	SD	oral	2	0	0	II	I-II	2	X	X	II	I-II	1	0	0	0	0		NA	NA	Close	no invasion	DOC	1	0	6	6	1	0	1	Surgery	Negative	1.087	4.1429	0.809	3.3045	0.8071	0.9947	0.7753	0.791	3.2547	0.4203	0.933	0.9445	0.6405	4.3269
KBD44	Previously collected	F	65+	NSND	oral	2	0	0	II	I-II	2	0	0	II	I-II	1	29	21+	0	0	0	<=0,05	NA	Clean	no invasion	NED	0	0	56	56	0	0	0	Surgery	Negative	1.3041	4.9563	1.2118	0.6211	1.2111	0.4751	0.4479	0.7818	3.9046	0.5028	1.3975	0.1775	0.961	2.0665
KBD45	Previously collected	M	0-64	SD	oral	4a	0	0	IVa	IV	4a	0	0	IVa	IV	2	15	11-20	0	0	0	<=0,05	NA	Clean NS	angio + perineural	DOC	0	0	24	24	1	0	1	Surgery	Negative	1.2419	3.4575	1.1017	1.3546	1.0681	1.021	0.9208	1.1567	3.7184	0.3508	1.2706	0.3872	0.8476	4.4411
KBD47	Previously collected	M	65+	NSND	oral	4a	0	0	IVa	IV	4a	0	0	IVa	IV	2	15	11-20	0	0	0	<=0,05	NA	Clean NS	no invasion	DOC	0	0	46	46	1	0	1	Surgery	Negative	0.7221	3.7415	1.3702	0.7284	0.9775	0.4841	0.6548	0.9127	2.1621	0.3796	1.5802	0.2082	0.7757	2.106
KBD48	Previously collected	F	65+	NSND	oral	3	0	0	III	III	3	X	X	III	III	1	0	0	0	0		NA	NA	Close	perineural	NED	0	0	61	61	0	0	0	Surgery	Positive	1.5796	2.4197	1.8009	4.8604	1.0388	1.0518	1.2069	4.5194	4.7295	0.2455	2.077	1.3892	0.8244	4.5751
KBD49	Previously collected	M	0-64	SD	oral	4a	1	1	IVa	IV	4a	1	1	IVa	IV	1	32	21+	1	1-2	0.03	<=0,05	0	Clean	perineural	NED	0	0	12	12	0	0	0	Surgery+RT	Negative	0.4264	4.0192	1.5659	0.1541	1.1261	0.5473	0.2116	0.7056	1.2768	0.4078	1.8059	0.0285	0.8936	2.3807
KBD50	Previously collected	M	65+	NSND	oropharyngeal	3	1	1	III	III	4a	3b	3	IVb	IV	3	41	21+	3	3-4	0.07	>0,05	1	Close	angio + perineural	DOD	0	1	42	30	1	1	1	Surgery	Positive	0.9332	1.4672	0.6037	0.0211	6.7496	0.2693	0.1991	0.3041	2.7942	0.1489	0.6963	0.0039	5.3561	1.1716
KBD51	Previously collected	M	65+	SD	oral	2	0	0	II	I-II	3	0	0	III	III	2	25	21+	0	0	0	<=0,05	NA	Close	perineural	DOC	0	0	21	21	1	0	1	Surgery+RT	Negative	4.8718	3.6968	0.7088	0.1848	1.3811	0.8062	0.5346	0.6592	14.5867	0.375	0.8175	0.0342	1.096	3.5069
KBD52	Previously collected	M	0-64	SD	oropharyngeal	4a	2b	2	IVa	IV	4a	3b	3	IVb	IV	2	29	21+	10	5+	0.34	>0,05	1	Close	perineural	NED	0	0	63	63	0	0	0	Surgery+RT	Positive	1.68	2.7306	1.6776	2.6422	0.8142	0.7892	0.7423	1.4455	5.0302	0.277	1.9348	0.7552	0.6461	3.4331
KBD53	Previously collected	F	65+	NSND	oral	3	0	0	III	III	4a	0	0	IVa	IV	1	32	21+	0	0	0	<=0,05	NA	Clean NS	angio + perineural	DOC	0	0	1	1	1	0	1	Surgery	Negative	1.9411	7.3037	1.4264	1.9639	1.8465	0.4899	0.5908	1.0828	5.8118	0.741	1.6451	0.5613	1.4653	2.131
KBD54	Previously collected	F	65+	NSND	oral	1	0	0	I	I-II	1	X	X	I	I-II	1	0	0	0	0		NA	NA	Clean NS	no invasion	NED	0	0	60	60	0	0	0	Surgery	Negative	1.6908	5.4583	1.212	0.105	1.1783	0.4697	0.3114	1.4318	5.0624	0.5538	1.3978	0.0194	0.9351	2.043
KBD55	Previously collected	M	0-64	SD	oropharyngeal	3	2c	2	IVa	IV	2	2c	2	IVa	IV	3	21	21+	2	1-2	0.1	>0,05	0	Clean	no invasion	DOD	0	1	27	17	1	1	1	Surgery	Negative	0.8879	7.6017	0.5493	1.0248	4.4233	0.7384	0.7232	1.9152	2.6584	0.7712	0.6335	0.2929	3.5101	3.2121
KBD56	Previously collected	M	65+	SD	oral	2	0	0	II	I-II	2	0	0	II	I-II	3	11	11-20	0	0	0	<=0,05	NA	Clean	perineural	DOC	0	1	10	8	1	0	1	Surgery	Negative	1.4368	17.521	1.3658	0.4422	4.5918	0.6588	0.3701	0.6093	4.302	1.7776	1.5752	0.1264	3.6438	2.8656
KBD57	Previously collected	F	65+	NSND	oral	4a	3	3	IVb	IV	4a	3b	3	IVb	IV	1	28	21+	5	5+	0.18	>0,05	1	Close	perineural	DOC	0	0	0	0	1	0	1	Surgery	Negative	3.0992	7.4996	1.0316	1.5365	1.7198	0.8561	0.9071	1.0666	9.2792	0.7609	1.1897	0.4391	1.3648	3.7238
KBD59	Previously collected	F	65+	NSND	oral	1	0	0	I	I-II	2	X	X	II	I-II	1	0	0	0	0		NA	NA	Close	no invasion	NED	0	0	61	61	0	0	0	Surgery	Negative	1.7579	2.6931	0.8052	0.7955	3.2936	0.7675	1.1681	1.0142	5.2634	0.2732	0.9286	0.147	2.6137	3.3385
KBD60	Previously collected	F	0-64	SD	oral	4a	1	1	IVa	IV	4a	2b	2	IVa	IV	2	18	11-20	3	3-4	0.17	>0,05	0	Close	angio + perineural	DOD	0	1	32	32	1	1	1	Surgery+RT	Negative	1.1367	2.6492	1.338	1.3322	2.3762	1.0754	1.34	1.6192	3.4033	0.2688	1.5432	0.3807	1.8857	3.5675
KBD61	Previously collected	M	0-64	S	oral	2	0	0	II	I-II	2	X	X	II	I-II	1	0	0	0	0		NA	NA	Clean	no invasion	NED	0	0	61	61	0	0	0	Surgery	Positive	2.7109	3.6877	1.8184	0.1936	1.3969	0.8142	1.3833	1.6689	8.1166	0.3741	2.0971	0.0358	1.1085	3.5416
KBD62	Previously collected	M	0-64	SD	oral	2	0	0	II	I-II	2	X	X	II	I-II	1	0	0	0	0		NA	NA	Clean	no invasion	NED	0	0	60	60	0	0	0	Surgery	Positive	1.4471	7.996	1.2373	0.055	1.2709	0.309	0.2774	0.5241	4.3328	0.8112	1.427	0.0102	1.0085	1.0251
KBD63	Previously collected	M	65+	NSND	oropharyngeal	3	2a	2	IVa	IV	3	2b	2	IVa	IV	1	13	11-20	2	1-2	0.15	>0,05	0	Clean	perineural	NED	1	0	60	3	0	0	1	Surgery+RT	Negative	0.5143	3.4456	1.2502	1.0532	1.1076	0.7295	0.924	0.8299	1.5398	0.3496	1.4418	0.301	0.879	3.1735
KBD65	Previously collected	M	65+	S	oral	4a	3	3	IVb	IV	4a	0	0	IVa	IV	2	17	11-20	0	0	0	<=0,05	NA	Close	perineural	DOD	0	1	31	26	1	1	1	Surgery+RT	Negative	1.8073	4.1753	1.431	0.4201	1.144	0.2601	0.1755	0.6227	5.4111	0.4236	1.6504	0.1201	0.9079	1.1314
KBD66	Previously collected	M	0-64	NSND	oral	4a	2a	2	IVa	IV	4a	3b	3	IVb	IV	2	22	21+	2	1-2	0.09	>0,05	1	Close	perineural	DOC	0	1	6	5	1	0	1	Surgery+RT	Negative	0.6578	3.9294	0.8688	0.4625	1.7046	0.6146	0.7498	0.8706	1.9695	0.3986	1.0019	0.1322	1.3527	2.0388
KBD69	Newly collected	M	0-64	SD	oral	3	0	0	III	III	3	0	0	III	III	1	29	21+	0	0	0	<=0,05	NA	Close	perineural	DOD	1	0	9	8	1	1	1	Surgery	Negative	0.6967	1.1726	0.3648	2.6746	0.8534				0.0625	0.089	2.9695	0.5194	1.8634
KBD70	Newly collected	F	65+	NSND	oral	3	0	0	III	III	3	X	X	III	III	3	0	0	0	0		NA	NA	Clean NS	no invasion	AWD	1	0	51	39	0	0	1	Surgery+RT	Positive	0.3544	11.9234	0.3417	0.3442	0.5711				0.0318	0.9049	2.7811	0.0669	1.2469
KBD71	Newly collected	F	65+	NSND	oropharyngeal	3	2b	2	IVa	IV	2	2b	2	IVa	IV	1	16	11-20	2	1-2	0.13	>0,05	0	Clean	no invasion	NED	0	0	55	55	0	0	0	Surgery	Negative	4.1244	11.5947	0.4088	0.2983	0.8464				0.3699	0.88	3.3272	0.0579	1.8482
KBD73	Newly collected	M	0-64	SD	oral	4a	2	2	IVa	IV	4a	3b	3	IVb	IV	2	38	21+	3	3-4	0.08	>0,05	1	Clean	perineural	NED	0	0	46	46	0	0	0	Surgery+RT	Negative	5.5487	0.2018	0.2087	4.927					0.4977	0.0153	1.6983	0.9569	0.2427
KBD74	Newly collected	M	65+	SD	oral	3	1	1	III	III	3	1	1	III	III	1	15	11-20	1	1-2	0.07	>0,05	0	Close	perineural	DOC	0	1	10	9	1	0	1	Surgery+RT	Negative	1.3869	14.4385	0.3383	0.3547					0.1244	1.0958	2.7537	0.0689	0.095
KBD75	Newly collected	M	0-64	SD	oral	2	0	0	II	I-II	2	0	0	II	I-II	2	36	21+	0	0	0	<=0,05	NA	Clean	angio + perineural	DOC	0	0	15	15	1	0	1	Surgery	Negative	4.0898	6.8224	0.3992	0.3944					0.3668	0.5178	3.2495	0.0766	0.4947
KBD76	Newly collected	M	0-64	SD	oral	2	0	0	II	I-II	2	0	0	II	I-II	2	13	11-20	0	0	0	<=0,05	NA	Clean	no invasion	NED	0	0	47	47	0	0	0	Surgery	Negative	2.7189	5.1016	0.2571	0.3424					0.2439	0.3872	2.0923	0.0665	0.3321
KBD77	Newly collected	M	0-64	SD	oral	2	0	0	II	I-II	2	0	0	II	I-II	2	35	21+	0	0	0	<=0,05	NA	Clean	angio + perineural	NED	0	0	53	53	0	0	0	Surgery	Negative	5.1314	1.613	0.287	5.5666					0.4603	0.1224	2.3359	1.0811	0.2291
KBD78	Newly collected	F	0-64	SD	oral	4a	2b	2	IVa	IV	4a	2b	2	IVa	IV	3	13	11-20	2	1-2	0.15	>0,05	0	Clean NS	angio + perineural	DOD	0	1	25	25	1	1	1	Surgery	Negative	2.0004	8.0891	0.6785	0.9668					0.1794	0.6139	5.5229	0.1878	0.3507
KBD79	Newly collected	M	0-64	SD	oral	1	0	0	I	I-II	1	0	0	I	I-II	1	39	21+	0	0	0	<=0,05	NA	Clean	no invasion	NED	0	0	45	45	0	0	0	Surgery	Negative	4.6994	10.4658	0.6929	0.4039					0.4215	0.7943	5.6394	0.0784	1.0035
KBD80	Newly collected	M	65+	SD	oropharyngeal	3	2b	2	IVa	IV	2	2b	2	IVa	IV	2	36	21+	2	1-2	0.06	>0,05	1	Close	angio + perineural	DOC	0	1	26	10	1	0	1	Surgery+RT	Negative	25.7507	10.564	0.2522	0.5991	1.0472				2.3097	0.8017	2.0527	0.1164	2.2867
KBD81	Newly collected	F	0-64	NSND	oral	2	2b	2	IVa	IV	2	2b	2	IVa	IV	1	48	21+	5	5+	0.1	>0,05	1	Close	perineural	NED	0	0	50	50	0	0	0	Surgery	Negative	1.6741	3.3896	0.3677	8.7362	0.7328				0.1502	0.2572	2.9925	1.6967	1.6002
KBD82	Newly collected	M	0-64	NSND	oropharyngeal	2	1	1	III	III	2	1	1	III	III	2	52	21+	1	1-2	0.02	<=0,05	0	close	perineural	NED	0	0	24	24	0	0	0	Surgery	Positive	34.8588	1.6106	0.2897	0.6929	1.7868				3.1266	0.1222	2.3581	0.1346	3.9015
KBD83	Newly collected	F	0-64	NSND	oral	4a	0	0	IVa	IV	4a	0	0	IVa	IV	1	24	21+	0	0	0	<=0,05	NA	Clean NS	perineural	DOC	0	1	18	6	1	0	1	Surgery+RT	Positive	0.9668	11.3785	0.4204	1.0656	0.6626				0.0867	0.8636	3.4215	0.207	1.4468
KBD84	Newly collected	M	0-64	SD	oral	2	1	1	III	III	2	2a	2	IVa	IV	2	36	21+	1	1-2	0.03	<=0,05	1	Close	perineural	DOD	1	0	14	14	1	1	1	Surgery	Positive	3.1188	22.2642	0.4716	0.3969	2.2801				0.2797	1.6897	3.8387	0.0771	4.9787
KBD86	Newly collected	M	0-64	SD	oral	2	2c	2	IVa	IV	2	2c	2	IVa	IV	2	25	21+	4	3-4	0.16	>0,05	0	Clean	no invasion	NED	0	0	39	39	0	0	0	Surgery	Positive	1.4772	0.6604	0.3701	1.9358	0.639				0.1325	0.0501	3.012	0.376	1.3954
KBD87	Newly collected	F	0-64	NSND	oral	2	0	0	II	I-II	2	0	0	II	I-II	3	18	11-20	0	0	0	<=0,05	NA	Close	perineural	NED	0	0	33	33	0	0	0	Surgery	Negative	1.044	14.9982	0.7775	0.6653	0.7499				0.0936	1.1383	6.3282	0.1292	1.6374
																										FU - followup					OS - overall survival	DSS- disease specific survival	DFS disease free survival			FC - fold change = (2 exp -ddCt)								RQ - relative quantification (2 exp -dCt)
				SD - smoker drinker																						NED - no evidence of disease
				NSND - non smoker non drinker																				Close <= 0.5mm		AWD - alive with disease
																								Clean >0.5mm		DOC - dead of other causes
																								NS - not specified		DOD - dead of disease
[truncated: 18 more columns]

## Sheet: Supplementary Table 2
Supplementary table 2. Relative expression (median and interquartile range (IQR), fold change (FC) versus normal control sample) of miRNA molecules in the study population and subgroups.
	Total		HPV negative		HPV positive		O		OP		O-		O+		OP-		OP+
miRNA	N	Median (IQR)	N	Median (IQR)	N	Median (IQR)	N	Median (IQR)	N	Median (IQR)	N	Median (IQR)	N	Median (IQR)	N	Median (IQR)	N	Median (IQR)
FC miR-106b	69	1.2 (0.9-1.8)	51	1.2 (1-1.8)	18	1.1 (0.8-1.8)	53	1.2 (0.9-1.9)	16	1.1 (0.8-1.6)	41	1.2 (1-1.9)	12	1 (0.7-1.7)	10	1.1 (0.8-1.4)	6	1.1 (0.8-1.8)
FC miR-143	59	0.8 (0.6-1.1)	46	0.7 (0.5-1)	13	1.1 (0.7-1.8)	46	0.8 (0.5-1.1)	13	0.8 (0.6-1.4)	38	0.7 (0.5-1)	8	1.1 (0.8-1.5)	8	0.8 (0.7-1.2)	5	0.8 (0.5-2.3)
FC miR-145	59	0.7 (0.4-0.9)	46	0.7 (0.4-0.9)	13	0.7 (0.3-1.2)	46	0.7 (0.4-0.9)	13	0.7 (0.5-0.9)	38	0.6 (0.4-0.9)	8	0.8 (0.3-1.3)	8	0.9 (0.6-0.9)	5	0.5 (0.3-1.1)
FC mir-199b	59	1.1 (0.7-1.8)	46	1 (0.8-1.6)	13	1.3 (0.7-2.2)	46	1 (0.7-1.6)	13	1.4 (0.8-2)	38	1 (0.7-1.3)	8	1.4 (0.9-2.3)	8	1.7 (0.9-2.1)	5	1.3 (0.6-2.4)
RQ miR-9	76	2.5 (0.3-4.3)	58	2.6 (0.4-4.3)	18	1.9 (0.1-4.7)	60	2.7 (0.3-4.5)	16	2.2 (0.3-2.8)	48	2.9 (0.4-4.4)	12	1.5 (0.1-6)	10	1.8 (0.1-2.7)	6	2.5 (0.6-3.1)
RQ miR-21	76	0.4 (0.3-0.5)	58	0.4 (0.3-0.5)	18	0.3 (0.2-0.8)	60	0.4 (0.3-0.6)	16	0.4 (0.2-0.5)	48	0.4 (0.3-0.5)	12	0.4 (0.2-0.8)	10	0.4 (0.3-0.8)	6	0.2 (0.1-0.4)
RQ miR-29a	76	1.4 (1-2.1)	58	1.4 (1-2.1)	18	1.4 (1.1-2.4)	60	1.5 (1.1-2.2)	16	1.4 (0.8-1.9)	48	1.5 (1-2.1)	12	1.8 (1.2-2.9)	10	1.4 (0.8-1.9)	6	1.4 (0.7-1.9)
RQ miR-100	76	0.2 (0.1-0.4)	58	0.2 (0.1-0.4)	18	0.1 (0-0.3)	60	0.2 (0.1-0.4)	16	0.1 (0.1-0.3)	48	0.2 (0.1-0.5)	12	0.1 (0.1-0.3)	10	0.2 (0.1-0.3)	6	0.1 (0-0.1)
RQ miR-106b	76	1 (0.8-1.6)	58	1 (0.8-1.6)	18	1.1 (0.9-1.7)	60	1 (0.8-1.5)	16	1.1 (0.8-2.1)	48	1 (0.8-1.5)	12	1.2 (0.9-1.6)	10	1.1 (0.7-1.8)	6	1.1 (0.8-3.9)
RQ miR-143	59	2.6 (1.7-3.5)	46	2.6 (1.9-3.5)	13	2.4 (1.4-3.5)	46	2.7 (1.9-3.6)	13	2.4 (1.2-3.2)	38	2.7 (2-3.6)	8	2.7 (1.7-4.1)	8	2.4 (1.3-3.2)	5	2.4 (1-3.2)
RQ miR-145	59	0.7 (0.4-1)	46	0.7 (0.4-1)	13	0.7 (0.4-1.4)	46	0.7 (0.4-1)	13	0.8 (0,5-1)	38	0,7 (0,4-1)	8	0,9 (0,3-1,4)	8	1 (0,7-1)	5	0,6 (0,4-1,1)
RQ miR-199b	59	0,5 (0,3-0,7)	46	0,5 (0,3-0,6)	13	0,5 (0,2-0,7)	46	0,5 (0,3-0,6)	13	0,5 (0,2-0,8)	38	0,5 (0,3-0,5)	8	0,6 (0,4-0,7)	8	0,6 (0,3-0,8)	5	0,3 (0,2-0,9)
O, oral region; OP, oropharyngeal region. Fold changes were calculated using 2-ΔΔCt method (normalized against referent miRNA and normal control sample pool) while relative quantification (RQ) was calculated using 2-ΔCt and normalized only against average referent miRNA expression

## Sheet: Supplementary table 3
Supplementary table 3. Univariate Cox hazard regression models of variables associated with overall survival (OS), disease-specific survival (DSS) and disease-free survival (DFS)
	OS		DSS		DFS
Variable	HR (95% CI)	p	HR (95% CI)	p	HR (95% CI)	p
Age 65+ vs <65	1,6 (0,8-3)	0.1466	1,2 (0,4-3,3)	0.751	1,9 (1-3,4)	0.0381
Gender M vs F	2,3 (0,9-5,4)	0.0667	1,7 (0,5-6)	0.4128	1,8 (0,8-3,9)	0.1275
Sm vs NSmND	1,1 (0,2-4,9)	0.9438	2,6 (0,5-14,1)	0.2739	0,7 (0,2-3,1)	0.6427
SmD vs NSmND	2 (0,9-4,2)	0.0807	1,5 (0,5-4,8)	0.5088	1,4 (0,7-2,8)	0.2841
cStage III vs I-II	2,4 (1-6,2)	0.0628	7,6 (0,9-64,9)	0.0646	2,2 (0,9-5,4)	0.0762
cStage IV vs I-II	2,1 (0,9-4,9)	0.1046	7,1 (0,9-56,4)	0.0625	2,3 (1-5,1)	0.0494
pStage III vs I-II	1,7 (0,6-5,1)	0.3372	1,1 (0,1-11,7)	0.9592	1,7 (0,6-4,6)	0.3205
pStage IV vs I-II	2,3 (1-5,4)	0.0503	4 (0,9-17,8)	0.0719	2,4 (1,1-5,4)	0.027
cT 2 vs 1	2,5 (0,3-19,3)	0.3888	0,5 (0-5,5)	0.5736	2,8 (0,4-21,5)	0.3297
cT 3 vs 1	5,3 (0,7-40,7)	0.1075	2,2 (0,3-18,8)	0.4744	6,8 (0,9-51,2)	0.0646
cT 4 vs 1	5 (0,7-37,8)	0.1223	2,7 (0,3-21,8)	0.3574	6,3 (0,8-47,9)	0.0736
pT 2 vs 1	3,4 (0,4-26,2)	0.236	1,3 (0,2-11,6)	0.7846	4,2 (0,6-31,9)	0.1648
pT 3 vs 1	4,5 (0,6-36)	0.1563	0,6 (0-9,8)	0.7301	6,1 (0,8-47,8)	0.0845
pT 4 vs 1	6,5 (0,9-49,5)	0.0691	3,4 (0,4-27,1)	0.2531	7,6 (1-57,2)	0.0497
cN 1 vs 0	1,1 (0,5-2,4)	0.7604	2,1 (0,6-6,9)	0.2239	1,2 (0,6-2,5)	0.5786
cN 2 vs 0	1,2 (0,5-2,9)	0.6216	1,5 (0,4-6,2)	0.5897	1,3 (0,6-2,9)	0.5174
cN 3 vs 0	2,7 (0,8-9,2)	0.1205	3 (0,3-25,5)	0.3223	2,3 (0,7-7,7)	0.1902
pN 1 vs 0	0,3 (0,1-1,5)	0.1587	0 (4-9,9E+205)	0.9597	0,5 (0,2-1,8)	0.3074
pN 2 vs 0	1 (0,4-2,1)	0.9067	2 (0,6-6,3)	0.2386	1,1 (0,6-2,3)	0.7301
pN 3 vs 0	1,8 (0,8-4,5)	0.1808	1,6 (0,3-8,1)	0.5927	1,6 (0,7-4)	0.2813
pN X vs 0	0,2 (0,1-1,1)	0.0647	0,4 (0-3,4)	0.4055	0,3 (0,1-1,2)	0.0921
Perivascular vs no invasion	2,3 (1-5,4)	0.0534	3,4 (0,7-17)	0.1341	1,9 (0,9-4,2)	0.0931
Both invasions vs no invasion	3,5 (1,4-8,5)	0.0056	8,6 (1,8-41,9)	0.0075	3,6 (1,6-8,2)	0.0019
Region Oropharyngeal vs Oral	0,7 (0,3-1,7)	0.471	1,6 (0,6-4,8)	0.3654	1 (0,5-2)	0.9376
HPV positive vs HPV negative	0,9 (0,4-2)	0.8068	1,6 (0,5-4,7)	0.3852	0,9 (0,4-1,8)	0.7111
Resection edge Not reported vs Clean (>0,5mm)	2,2 (0,9-5,4)	0.0722	7,7 (0,9-65,7)	0.0629	2,4 (1,1-5,6)	0.0357
Resection edge Close (<5mm) vs Clean (>0,5mm)	2,1 (0,9-4,8)	0.0869	9,6 (1,2-75,5)	0.0322	2,2 (1-4,8)	0.0592
ENE(+) vs ENE (-)	2,3 (0,9-5,6)	0.0653	1,6 (0,4-6,1)	0.4632	1,6 (0,7-3,6)	0.2949
ENE(NA) vs ENE (-)	1,1 (0,5-2,4)	0.7981	0,7 (0,2-2,3)	0.5347	0,9 (0,4-1,7)	0.6879
Gradus 2 vs 1	1,3 (0,6-2,7)	0.4541	1,4 (0,4-4,8)	0.5976	1,4 (0,7-2,7)	0.3808
Gradus 3 vs 1	1,3 (0,5-3,4)	0.6297	2,6 (0,7-10,5)	0.1738	1,8 (0,7-4,3)	0.2093
Positive LN 1-2 vs 0	1,2 (0,5-2,5)	0.6966	2,1 (0,7-6,4)	0.2148	1,3 (0,7-2,7)	0.4101
Positive LN 3-4 vs 0	1,1 (0,4-3,1)	0.8079	2 (0,5-7,9)	0.335	1,2 (0,5-3,1)	0.6352
Positive LN 5+ vs 0	2 (0,7-6)	0.203	0 (2,2-6E+168)	0.9564	1,7 (0,6-5)	0.3358
LN yield 1-10 vs 0	11,8 (1,4-98,6)	0.0224	916657,4 (5,4-9,7E+175)	0.9453	8,7 (1,8-42)	0.0074
LN yield 11-20 vs 0	7,9 (1-61,8)	0.0494	338602,8 (2-6,2E+175)	0.9492	4,6 (1-20,7)	0.0486
LN yield 21+ vs 0	6,9 (0,9-51,6)	0.059	258327 (1,5-2,7E+175)	0.9503	4 (0,9-16,9)	0.0621
LN ratio >0.05 vs ≤ 0.05	1 (0,5-1,9)	0.9977	1,3 (0,5-3,7)	0.5728	1,2 (0,7-2,3)	0.5283
LN ratio NA vs ≤ 0.05	0,1 (0-1)	0.0468	0 (3,4-7,2E+163)	0.9494	0,2 (0,1-1)	0.0552
FC_miR_9	1 (1-1,1)	0.7099	1 (0,8-1,1)	0.815	1 (0,9-1,1)	0.9295
FC_miR_21	1,1 (1-1,2)	0.0331	1,1 (1-1,2)	0.2614	1,1 (1-1,1)	0.023
FC_miR_29a	1,1 (0,6-2,1)	0.74	0,8 (0,3-2,2)	0.6301	1,1 (0,6-1,9)	0.8466
FC_miR_100	1 (0,8-1,2)	0.7052	0,9 (0,6-1,3)	0.5744	0,9 (0,7-1,1)	0.4793
FC_miR_106b	1,3 (1-1,6)	0.0544	1,4 (1,1-1,9)	0.0197	1,2 (1-1,6)	0.059
FC_miR_143	1 (0,5-2)	0.9637	1,5 (0,6-3,7)	0.4131	0,9 (0,5-1,6)	0.6877
FC_miR_145	1,3 (0,5-3,2)	0.5441	1,4 (0,3-6,1)	0.6426	1,1 (0,5-2,6)	0.7918
FC_miR_199b	0,9 (0,6-1,3)	0.5793	1 (0,5-1,8)	0.8886	0,8 (0,6-1,2)	0.3525
Med_FC_9="> median"	1,3 (0,7-2,5)	0.4037	0,8 (0,3-2,3)	0.6986	0,9 (0,5-1,7)	0.7838
Med_FC_21=">median"	1,6 (0,8-3)	0.1708	1,4 (0,5-4)	0.4814	1,4 (0,8-2,6)	0.2438
Med_FC_29a=">median"	0,9 (0,5-1,7)	0.7164	0,6 (0,2-1,7)	0.3528	1 (0,5-1,8)	0.9231
Med_FC_100=">median"	1,5 (0,8-2,9)	0.2039	1,5 (0,5-4,1)	0.4484	1,4 (0,8-2,6)	0.2273
Med_FC_106b=">median"	2,2 (1,1-4,4)	0.0242	3,5 (1,1-11,2)	0.0342	2 (1,1-3,8)	0.0304
Med_FC_143=">median"	1 (0,5-2,1)	0.9511	1,6 (0,5-5)	0.4311	0,8 (0,4-1,6)	0.6033
Med_FC_145=">median"	1 (0,5-2)	0.976	0,9 (0,3-2,8)	0.8421	1 (0,5-1,9)	0.9981
Med_FC_199b=">median"	1,1 (0,5-2,1)	0.875	1,6 (0,5-5)	0.4232	0,9 (0,5-1,7)	0.7045
RQ_miR_9	1,1 (1,1-1,2)	0.0019	1,1 (1-1,3)	0.1068	1,1 (1-1,2)	0.0059
RQ_miR_21	3 (1,2-7,2)	0.0156	2,6 (0,6-11,7)	0.2046	2,8 (1,3-6,3)	0.0101
RQ_miR_29a	1 (0,7-1,3)	0.9773	1 (0,6-1,6)	0.9738	1 (0,7-1,3)	0.733
RQ_miR_100	1,2 (0,5-2,7)	0.7283	0,9 (0,2-3,6)	0.8573	1 (0,5-2,3)	0.9438
RQ_miR_106b	1,2 (0,9-1,7)	0.1195	1,5 (1,1-2,1)	0.0232	1,2 (0,9-1,6)	0.1188
RQ_miR_143	1,2 (1-1,4)	0.1312	1,2 (0,9-1,6)	0.2744	1,1 (0,9-1,3)	0.2402
RQ_miR_145	1,3 (0,6-2,9)	0.5454	1,4 (0,4-5,2)	0.6432	1,1 (0,5-2,4)	0.7939
RQ_miR_199b	0,9 (0,4-2,2)	0.8323	1,1 (0,3-4,1)	0.8505	0,7 (0,3-1,8)	0.5013
Med_RQ_9_delta="> median"	1,7 (0,9-3,2)	0.1293	1,7 (0,6-4,7)	0.3265	1,5 (0,8-2,8)	0.1643
Med_RQ_21_delta=">median"	1,5 (0,8-2,9)	0.194	1,6 (0,6-4,5)	0.3551	1,4 (0,8-2,6)	0.2463
Med_RQ_29a_delta=">median"	1 (0,5-1,9)	0.9672	0,9 (0,3-2,5)	0.8201	1,1 (0,6-1,9)	0.8555
Med_RQ_100_delta=">median"	1,6 (0,9-3,1)	0.1297	1,4 (0,5-3,9)	0.5095	1,8 (1-3,4)	0.0505
Med_RQ_106b_delta=">median"	1,8 (0,9-3,6)	0.0963	1,5 (0,5-4,2)	0.4283	1,9 (1-3,6)	0.0566
Med_RQ_143_delta=">median"	2,1 (1-4,4)	0.0482	1,8 (0,6-5,7)	0.3108	2 (1-4,1)	0.0399
Med_RQ_145_delta=">median"	1 (0,5-2)	0.976	0,9 (0,3-2,8)	0.8421	1 (0,5-1,9)	0.9981
Med_RQ_199b_delta=">median"	0,9 (0,5-1,9)	0.849	1 (0,3-3,1)	0.9952	0,8 (0,4-1,5)	0.4512
c - clinical parameters
p - pathological parameters
Sm - smoker
NSmND - never smoker/never drinker
SmD - smoker and drinker
ENE - extranodal extension
NA - not applicable
LN - lymph node
FC - fold change
RQ - relative quantification 2^ -(ΔΔCt)
OS - overall survival
DSS - disease specific survival
DFS - disease free survival
HR - hazard ratio
CI - confidence interval
